# Supplementary material for: Molecular characterization of blood type A, B, and C (AB) in domestic cats and a CMAH genotyping scheme
Source: PLoS One. 2018 Sep 20;13(9):e0204287. doi: 10.1371/journal.pone.0204287 (PMC6147723; doi:10.1371/journal.pone.0204287)
Supplement: S2 Table — (XLSX) [file pone.0204287.s003.xlsx]

## Sheet: 1
S2 table. Observed CMAH gene variants in sequenced cats.
		nsSNVs/Indels																				sSNVs
		Δ-53	c.139C>T	c.142G>A	c.179G>T	c.187A>G	c.268T>A	c.327A>C	c.364C>T	c.374C>T	c.376G>A	c.593A>C	c.868A>C	c.898A>G	c.933delA	c.1322delT	c.1342G>A	c.1603G>A				c.141C>T	c.213A>G	c.501G>A	c.636G>A	c.993A>G	c.1158T>C	c.1218T>C	c.1269G>A	c.1392T>C	c.1398G>T	c.1452T>C	c.1458C>T
			p.Arg47Cys	p.Val48Met	p.Gly60Val	p.Ile63Val	p.Tyr90Asn	p.Glu109Asp	p.Pro122Ser	p.Ser125Leu	p.Glu126Lys	p.His198Pro	p.Thr290Pro	p.Lys300Glu	p.Ala312Hisfs*6	p.Leu441*	p.Val448Ile	p.Asp535Asn				silent	silent	silent	silent	silent	silent	silent	silent	silent	silent	silent	silent
breed	type																			breed	blood type
Ragdoll	A	NN	CC	GG	GG	AA	TT	CC	CC	CC	GG	CC	AA	AA	AA	T*	x	GG		Ragdoll	A	CC	AA	GG	GG	GG	CC	TT	GG	x	x	TT	TT
	B	NN	CC	GA	GG	x	TA	CC	CC	CC	GG	CA	AA	AA	AA	T*	x	GA			B	CC	AA	GG	GG	AG	CC	TT	x	x	x	TT	TT
	B	x	CC	AA	GG	AA	AA	CC	CC	CC	GG	AA	AA	AA	AA	TT	GG	AA			B	CC	AG	GG	GG	AA	CC	TT	AA	TT	GG	TT	TT
	B	x	CC	AA	GG	AA	AA	CC	CC	CC	GG	AA	AA	AA	AA	TT	GG	AA			B	CC	AA	GG	GG	AA	CC	TT	AA	TT	GG	TT	TT
	B	PP	CC	AA	GG	AA	AA	CC	CC	CC	GG	CC	AA	GG	AA	TT	GG	AA			B	CC	AA	GG	GG	AA	CC	TT	AA	TT	GG	TT	TT
	B	NN	CC	GG	GG	AA	TT	CC	CC	CC	GG	CC	AA	GG	AA	**	GG	GG			B	CC	AA	GG	GG	GG	CC	TT	GG	CC	GG	TT	TT
	B	NN	CC	AA	GG	AA	AA	CC	CC	CC	GG	CC	AA	GG	AA	TT	GG	AA			B	CC	AA	GG	GG	AA	CC	TT	AA	TT	GG	TT	TT
	B	NN	CC	GG	GG	AA	TT	CC	CC	CC	GG	CC	AA	AA	AA	**	GG	GG			B	CC	AA	GG	GG	GG	CC	TT	GG	CC	GG	TT	TT
	B	x	CC	GG	GG	AA	TT	CC	CC	CC	GG	x	x	x	AA	**	x	x			B	CC	AA	x	x	GG	x	x	x	x	x	TT	TT
	B	NN	CC	GA	GG	AA	TA	CC	CC	CC	GG	CC	AA	AA	AA	T*	x	GA			B	CC	AA	GG	GG	AG	CC	TT	GA	x	x	TT	TT
	B	NN	CC	GG	GG	AA	TT	CC	CC	CC	GG	CC	AA	AA	AA	**	GG	GG			B	CC	AA	GG	GG	GG	CC	TT	GG	CC	GG	TT	TT
	B	NN	CC	GG	GG	AA	TT	CC	CC	CC	GG	CC	AA	AA	AA	**	GG	GG			B	CC	AA	GG	GG	GG	CC	TT	GG	CC	GG	TT	TT
	B	x	CC	GG	GG	AA	TT	CC	CC	CC	GG	CC	AA	AA	AA	**	GG	GG			B	CC	AA	GG	x	GG	CC	TT	GG	CC	GG	TT	TT
	B	PP	CC	AA	GG	AA	AA	CC	CC	CC	GG	CC	AA	AA	AA	TT	GG	AA			B	CC	AA	GG	x	AA	CC	TT	AA	TT	GG	TT	TT
	B	x	CC	GA	GG	AA	TA	CC	CC	CC	GG	CC	AA	AA	AA	T*	x	x			B	CC	AA	GG	GG	AG	CC	TT	GA	x	x	TT	TT
	C	NN	CC	GA	GG	AA	TA	AC	CT	CC	GG	AA	x	AA	AA	TT	GG	GA			C	CC	AA	GG	GA	AA	CC	TT	AA	TT	GG	TT	TT
	C	NN	CC	GA	GG	AA	TA	AC	CT	CT	GA	CC	x	AA	AA	TT	GG	GA			C	CC	AA	GG	GG	AA	CC	TT	GA	TT	GT	TT	TT
	C	x	CC	GG	GG	AA	TT	AC	CT	CC	GG	AA	AA	AA	AA	T*	x	GG			C	CC	AA	GG	GG	AG	CC	TT	GA	x	x	TT	TT
	C	NP	CC	GA	GG	AA	TA	AC	CT	CC	GG	AA	AC	AA	AA	TT	GG	GA			C	CC	AA	GG	GG	AA	CC	TT	AA	TT	GT	TT	TT
	C	NN	CC	GG	GG	AA	x	AC	CT	CC	GG	CC	AA	AA	AA	T*	x	GG			C	CC	AA	GG	GG	AG	CC	TT	GA	x	x	TT	TT
	C	NN	CC	GG	GG	AA	TT	AA	TT	CC	GG	AA	AA	AA	AA	TT	GG	GG			C	CC	AA	GG	GG	AA	CC	TT	AA	TT	TT	TT	TT
	C	NN	CC	GG	GG	AA	TT	AC	CT	CC	GG	AA	AA	AA	AA	T*	x	GG			C	CC	AA	GG	GG	AG	CC	TT	GA	x	x	TT	TT
	C	NN	CC	GG	GG	AA	TT	AA	TT	CC	GG	AA	AA	AA	AA	TT	GG	GG			C	CC	AA	GG	GG	AA	CC	TT	AA	TT	TT	TT	TT
	C	NN	CC	GA	GG	AA	TA	AC	CT	CC	GG	x	AA	AA	AA	TT	GG	GA			C	CC	AA	GG	x	AA	CC	TT	AA	TT	GT	TT	TT
	C	x	CC	GG	GG	AA	TT	AC	CT	CC	GG	CC	AA	AA	AA	T*	x	GG			C	CC	AA	GG	GG	AG	CC	TT	GA	x	x	TT	TT
	C	NN	CC	GG	GG	AA	TT	AA	TT	CC	GG	CC	AA	GG	AA	TT	GG	GG			C	CC	AA	GG	GG	AA	CC	TT	AA	TT	TT	x	x
	C	NN	CC	GA	GG	AA	TA	AC	CT	CC	GG	CC	AA	GG	AA	TT	GG	GA			C	CC	AA	GG	GG	AA	CC	TT	AA	TT	GT	TT	TT
British Shorthair	A	NN	CC	AA	GG	AA	TA	AC	CC	CC	GG	CC	AA	AA	AA	TT	GG	GG		British Shorthair	A	CC	AA	GG	GG	AA	TC	TT	GA	TC	GG	TT	TT
	B	PP	CC	AA	GG	AA	AA	CC	CC	CC	GG	CC	AA	AA	AA	TT	GG	AA			B	CC	AA	GG	GG	AA	CC	TT	AA	TT	GG	TT	TT
	B	PP	CC	AA	GG	AA	AA	CC	CC	CC	GG	CC	AA	AA	AA	TT	GG	AA			B	CC	AA	GG	GG	AA	CC	TT	AA	TT	GG	TT	CC
	B	PP	CC	AA	GG	AA	AA	CC	CC	CC	GG	CC	AA	AA	AA	TT	GG	AA			B	CC	AA	GG	GG	AA	CC	TT	AA	TT	GG	TT	CC
	B	PP	CC	AA	GG	AA	AA	CC	CC	CC	GG	CC	AA	AA	AA	TT	GG	AA			B	CC	AA	GG	GG	AA	CC	TT	AA	TT	GG	TT	TT
	C	PP	CC	GA	GG	AA	TA	CC	CC	CC	GG	CC	AA	AG	AA	TT	GG	GG			C	CC	AA	GG	GG	AA	CC	TT	GA	TT	GG	TT	TT
British Longhair	B	PP	CC	AA	GG	AA	AA	CC	CC	CC	GG	CC	AA	AA	AA	TT	GG	AA		British Longhair	B	CC	AA	GG	GG	AA	CC	TT	AA	TT	GG	TT	CC
Sibirian	A	NN	CC	GG	GG	AG	TT	CC	CC	CC	GG	CC	AA	AA	AA	TT	GG	GG		Sibirian	A	CC	AA	GG	GG	AG	CC	TT	GG	TC	GG	TC	TT
	C	NN	CT	GG	GT	AG	TT	AC	CC	CC	GG	CC	AA	AA	AA	TT	GG	GG			C	CC	AA	GG	GG	AA	CC	TT	GG	TC	GG	TT	TT
Neva Masquarade	A	NN	CC	GA	GG	AG	TA	AC	CC	CC	GG	CC	AA	AA	AA	TT	GG	GA		Neva Masquarade	A	CC	AA	GG	GG	AA	TC	TT	GA	TC	GG	TC	TT
	B	PP	CC	AA	GG	AA	AA	CC	CC	CC	GG	x	AA	AA	AA	TT	GG	AA			B	CC	AA	GG	GG	AA	CC	TT	AA	TT	GG	TT	TT
	B	x	CT	GA	GT	AA	TA	CC	CC	CC	GG	CC	AA	AA	AA	TT	GG	GG			B	CC	AA	GG	GG	AA	CC	TC	GA	TC	GG	TC	TT
	B	PP	CC	AA	GG	AA	AA	CC	CC	CC	GG	CC	AA	AA	AA	TT	GG	AA			B	CC	AA	GG	GG	AA	CC	TT	AA	TT	GG	TT	TT
Maine Coon	A	x	CC	GG	GG	AA	TT	CC	CC	CC	GG	CC	AA	AA	AA	TT	GA	GG		Maine Coon	A	TC	AA	AA	GG	AG	CC	TC	GG	TC	GG	TC	TT
	A	PP	CC	GG	GG	AA	TT	CC	CC	CC	GG	CC	AA	AA	AA	TT	GG	GG			A	CC	AA	GG	GG	AA	CC	TT	GG	TT	GG	CC	TT
	B	PP	CC	AA	GG	AA	AA	CC	CC	CC	GG	CC	AA	AA	AA	TT	GG	AA			B	CC	AA	GG	GG	AA	CC	TT	AA	TT	GG	TT	TT
	B	PP	CC	AA	GG	AA	AA	CC	CC	CC	GG	CC	AA	AA	AA	TT	GG	AA			B	CC	AA	GG	GG	AA	CC	TT	AA	TT	GG	CC	TT
Birman	A	x	CC	GG	GG	GG	TT	AA	CC	CC	GG	CC	AA	AA	AA	TT	GG	GG		Birman	A	CC	AA	GG	GG	AA	TC	TT	GG	CC	GG	TT	TT
	B	x	CC	AA	GG	AA	AA	CC	CC	CC	GG	CC	AA	AA	AA	TT	GG	x			B	CC	AA	GG	GG	AA	CC	TT	AA	TT	GG	TT	TT
	B	x	CC	AA	GG	AA	AA	CC	CC	CC	GG	CC	AA	AA	AA	TT	GG	GA			B	CC	AA	GG	GG	AA	CC	TT	GA	TT	GG	TC	TT
	B	PP	CC	AA	GG	AA	AA	CC	CC	CC	GG	CC	AA	AA	AA	TT	GG	AA			B	CC	AA	GG	GG	AA	TT	TT	AA	TT	GG	TT	TT
	B	PP	CC	AA	GG	AA	AA	CC	CC	CC	GG	CC	AA	AA	AA	TT	GG	AA			B	CC	AA	GG	GG	AA	CC	TT	AA	TT	GG	TT	TT
Scottish Fold	A	NN	CC	GG	GG	AA	TT	AA	CC	CC	GG	AA	AA	AA	AA	TT	GG	GG		Scottish Fold	A	CC	AA	GG	GG	AA	TT	TT	GG	TT	GG	TT	CC
	B	PP	CC	AA	GG	AA	AA	AA	CC	CC	GG	AA	AA	AA	AA	T*	GG	AA			B	CC	AA	GG	GG	AA	TT	TT	AA	TT	GG	TT	TT
	B	PP	CC	AA	GG	AA	AA	CC	CC	CC	GG	CC	AA	AA	AA	TT	GG	AA			B	CC	AA	GG	GG	AA	CC	TT	AA	TT	GG	CC	TT
Turkish Angora	A	NN	CT	GG	GT	AG	TT	CC	CC	CC	GG	CC	AA	AA	AA	TT	GG	GG		Turkish Angora	A	CC	AA	GG	GG	AA	CC	TC	GG	TC	GG	CC	TT
	A	x	CC	GG	GG	AA	TT	AC	CC	CC	GG	x	AA	AA	AA	TT	GG	GG			A	CC	AA	x	GG	AA	CC	TT	GA	TC	GG	TT	TT
	A	x	CC	GG	GG	GG	TT	AC	CC	CC	GG	CC	AA	AA	AA	TT	GG	GG			A	CC	AA	GG	x	AA	CC	TT	GG	CC	GG	TT	TT
	A	NN	CC	GG	GG	AA	TT	CC	CC	CC	GG	CC	AA	AA	AA	TT	GG	GG			A	CC	AA	GG	GG	GG	CC	TT	GG	CC	GG	TT	TT
	B	NN	TT	GG	TT	AA	TT	CC	CC	CC	GG	CC	AA	AA	AA	TT	GG	GG			B	CC	AA	GG	GG	AA	CC	TC	GG	TC	GG	CC	TT
	B	NN	TT	GG	TT	AA	TT	CC	CC	CC	GG	CC	AA	AA	AA	TT	GG	GG			B	CC	AA	GG	GG	AA	CC	CC	GG	CC	GG	CC	TT
	B	PP	TT	GG	TT	AA	TT	CC	CC	CC	GG	CC	AA	AA	AA	TT	GG	GG			B	CC	AA	GG	GG	AA	CC	TC	GG	TC	GG	CC	TT
	B	NN	TT	GG	TT	AA	TT	CC	CC	CC	GG	CC	AA	AA	AA	TT	GG	GG			B	CC	AA	GG	GG	AA	CC	CC	GG	CC	GG	CC	TT
Persian	A	NP	CC	GA	GG	AG	TA	CC	CC	CC	GG	CC	AA	AA	AA	TT	GG	GG		Persian	A	CC	AA	GG	GG	AG	CC	TT	GG	TC	GG	TC	TT
DSH	C	NN	CT	GG	GT	AG	TT	AC	CC	CC	GG	CC	AA	AA	AA	TT	GG	GG		DSH	C	CC	AA	GG	GG	AA	CC	TC	GG	TC	GT	TC	TT
	C	NN	CT	GG	GT	AG	TT	AA	CC	CC	GG	CC	AA	AA	AA	TT	GG	GG			C	CC	AA	GG	GG	AA	CC	TT	GG	TC	GG	TT	TT
	C	NN	CT	GG	GT	AG	TT	AC	CC	CC	GG	CC	AA	AA	AA	TT	GG	GG			C	CC	AA	GG	GG	AA	CC	TC	GG	TC	GG	TC	TT
	C	NN	CT	GG	GT	AG	TT	AC	CC	CC	GG	CC	AA	AA	AA	TT	GG	GG			C	CC	AA	GG	GG	AA	CC	TC	GG	TC	GG	TC	TT
	C	NN	CT	GG	GT	AG	TT	AC	CC	CC	GG	CC	AA	AA	AA	TT	GG	GG			C	CC	AA	GG	GG	AA	CC	TC	GG	TC	GG	TC	TT
	B	x	CT	GG	GT	AA	TT	CC	CC	CC	GG	CC	AA	AA	A*	TT	GA	GG			B	CC	AA	GA	GG	AA	CC	TC	GG	TC	GG	TC	TT
	C	NN	CT	GG	GT	AG	TT	AC	CC	CC	GG	CC	AA	AA	AA	TT	GG	GG			C	CC	AA	GG	GG	AA	CC	TC	GG	TC	GG	TC	TT
Abessinian	A	NN	CC	GG	GG	AA	TT	AA	CC	CC	GG	AA	AA	AA	AA	TT	GG	GG		Abessinian	A	CC	x	GG	GG	AA	TT	TT	GG	TC	GG	TT	CT
	B	x	CC	AA	GG	AA	AA	CC	CC	CC	GG	CC	AA	AA	AA	TT	GG	AA			B	CC	x	GG	GG	AA	CC	TT	AA	TT	GG	TT	TT
X no sequence
